# Supplementary material for: A HER2 Specific Nanobody–Drug Conjugate: Site-Selective Bioconjugation and In Vitro Evaluation in Breast Cancer Models
Source: Molecules. 2025 Jan 18;30(2):391. doi: 10.3390/molecules30020391 (PMC11768052; doi:10.3390/molecules30020391)
Supplement: Supplementary file 1 [file molecules-30-00391-s001.zip]

Archive with 1 entries (1 files):
- molecules-3343370-supplementary.pdf
